# Supplementary material for: 7-Nitro-5H-1-benzothio­pyrano[2,3-b]pyridin-5-one
Source: Acta Crystallogr Sect E Struct Rep Online. 2008 Mar 20;64(Pt 4):o730. doi: 10.1107/S1600536808007150 (PMC2960905; doi:10.1107/S1600536808007150)
Supplement: Supplementary file 2 [file e-64-0o730-Isup2.hkl]

#
# h,k,l, Fo-squared, sigma(Fo-squared), Fc and phi(calc)
#
data_I
_shelx_title ' naeem3 in P c a 21'
_shelx_refln_list_code          6
_shelx_F_calc_maximum      167.02
_exptl_crystal_F_000       528.00
_reflns_d_resolution_high  0.7308
 
loop_
 _symmetry_equiv_pos_as_xyz
 'x, y, z'
 '-x, -y, z+1/2'
 '-x+1/2, y, z+1/2'
 'x+1/2, -y, z'
 
_cell_length_a    24.8223
_cell_length_b     3.8884
_cell_length_c    10.8505
_cell_angle_alpha  90.000
_cell_angle_beta   90.000
_cell_angle_gamma  90.000
 
loop_
 _refln_index_h
 _refln_index_k
 _refln_index_l
 _refln_F_squared_meas
 _refln_F_squared_sigma
 _refln_F_calc
 _refln_phase_calc
4 0 0 997.61 31.96 30.85 180.0
6 0 0 3002.84 92.32 55.25 0.0
8 0 0 2658.72 83.12 52.15 0.0
10 0 0 263.19 12.60 17.29 180.0
12 0 0 645.26 25.26 24.77 0.0
14 0 0 0.00 2.89 0.21 180.0
16 0 0 299.22 16.14 18.73 180.0
18 0 0 1298.39 48.24 38.29 0.0
20 0 0 102.05 10.66 11.03 180.0
22 0 0 121.85 12.24 10.73 180.0
24 0 0 198.84 10.90 13.89 180.0
26 0 0 26.39 9.36 5.35 0.0
28 0 0 1.16 5.84 1.33 0.0
0 1 0 3093.90 51.88 54.57 0.0
1 1 0 10280.32 131.27 100.79 180.0
2 1 0 210.97 3.13 14.71 180.0
3 1 0 66.23 1.91 7.84 180.0
4 1 0 49.41 1.33 6.62 180.0
5 1 0 368.98 5.74 18.39 180.0
6 1 0 2773.09 36.88 53.60 0.0
7 1 0 1235.54 24.64 35.87 0.0
8 1 0 561.17 11.66 23.02 180.0
9 1 0 551.14 33.35 23.59 0.0
10 1 0 5015.14 85.68 70.72 180.0
11 1 0 285.79 7.31 17.41 180.0
12 1 0 1540.06 25.04 39.01 0.0
13 1 0 5.07 1.62 2.84 0.0
14 1 0 494.17 9.18 22.86 0.0
15 1 0 412.36 10.65 21.30 0.0
16 1 0 55.94 4.60 7.86 180.0
17 1 0 4.30 2.26 0.59 180.0
18 1 0 343.11 10.33 18.29 180.0
19 1 0 612.67 15.49 25.10 180.0
20 1 0 104.84 6.10 9.83 0.0
21 1 0 421.37 12.59 20.30 0.0
22 1 0 413.31 39.54 20.65 0.0
23 1 0 22.91 5.86 5.05 180.0
24 1 0 245.63 11.51 15.93 0.0
25 1 0 4.35 4.90 1.36 0.0
26 1 0 8.10 3.82 2.47 0.0
27 1 0 50.19 5.56 7.46 0.0
28 1 0 131.89 12.05 11.47 180.0
29 1 0 3.09 3.79 2.06 180.0
30 1 0 3.61 4.19 1.57 0.0
31 1 0 47.50 11.20 6.80 180.0
32 1 0 49.23 11.81 8.58 0.0
0 2 0 61.99 3.96 8.10 0.0
1 2 0 372.47 7.47 20.01 0.0
2 2 0 37.68 2.27 6.07 180.0
3 2 0 362.36 7.84 19.36 0.0
4 2 0 112.25 4.88 10.65 180.0
5 2 0 134.42 4.40 11.70 180.0
6 2 0 186.40 4.48 14.26 180.0
7 2 0 88.67 3.06 9.61 180.0
8 2 0 137.70 3.90 11.21 0.0
9 2 0 323.14 6.78 17.40 0.0
10 2 0 0.00 1.54 1.04 0.0
11 2 0 338.31 12.19 18.37 0.0
12 2 0 73.65 2.96 8.63 180.0
13 2 0 79.57 3.69 9.34 0.0
14 2 0 219.37 6.52 14.54 180.0
15 2 0 30.45 4.26 4.61 0.0
16 2 0 55.73 3.97 7.04 180.0
17 2 0 195.95 8.19 14.40 180.0
18 2 0 81.53 5.53 8.39 0.0
19 2 0 281.74 10.87 16.81 0.0
20 2 0 427.57 14.26 20.63 0.0
21 2 0 760.46 22.58 27.91 0.0
22 2 0 4.39 3.39 1.88 180.0
23 2 0 0.55 3.40 0.49 180.0
24 2 0 0.67 3.53 1.82 0.0
25 2 0 110.89 16.49 11.38 180.0
26 2 0 75.64 8.18 8.77 0.0
27 2 0 0.00 5.96 1.74 180.0
28 2 0 30.22 6.78 5.30 0.0
29 2 0 53.44 10.48 6.87 0.0
30 2 0 6.40 6.11 2.81 180.0
31 2 0 67.66 9.73 7.43 0.0
0 3 0 26.04 3.28 4.47 0.0
1 3 0 664.01 12.28 25.03 180.0
2 3 0 107.95 5.83 10.19 0.0
3 3 0 59.31 4.28 7.96 180.0
4 3 0 108.12 4.39 10.51 0.0
5 3 0 28.24 2.72 5.82 180.0
6 3 0 1.99 1.93 1.61 180.0
7 3 0 300.22 8.09 17.12 0.0
8 3 0 3.58 2.12 2.39 0.0
9 3 0 0.97 2.44 0.23 180.0
10 3 0 132.11 9.79 10.85 180.0
11 3 0 405.57 11.42 20.53 180.0
12 3 0 3.97 4.97 0.34 180.0
13 3 0 264.45 9.35 16.48 180.0
14 3 0 0.94 2.63 1.35 180.0
15 3 0 34.13 4.01 6.43 0.0
16 3 0 3.73 4.74 2.90 0.0
17 3 0 149.20 11.51 11.92 0.0
18 3 0 6.83 7.20 2.84 180.0
19 3 0 4.07 3.71 2.85 180.0
20 3 0 0.00 4.74 0.91 180.0
21 3 0 27.50 5.64 5.51 180.0
22 3 0 0.00 3.77 0.31 0.0
23 3 0 0.00 4.19 1.39 180.0
24 3 0 25.37 7.80 5.09 180.0
25 3 0 49.17 10.03 6.14 0.0
26 3 0 24.47 10.50 5.54 180.0
27 3 0 3.49 5.59 0.79 180.0
28 3 0 0.00 6.57 0.10 180.0
0 4 0 214.75 8.39 15.18 180.0
1 4 0 1.32 1.75 1.52 0.0
2 4 0 40.61 3.18 6.26 0.0
3 4 0 16.85 2.79 3.94 0.0
4 4 0 1.88 2.35 1.69 180.0
5 4 0 3.14 2.54 2.31 180.0
6 4 0 0.03 2.68 0.30 180.0
7 4 0 149.85 10.13 12.19 180.0
8 4 0 0.11 4.29 1.64 180.0
9 4 0 6.40 4.55 2.84 180.0
10 4 0 109.69 9.68 11.39 180.0
11 4 0 443.51 20.77 20.42 0.0
12 4 0 91.26 9.29 9.03 180.0
13 4 0 2.66 5.30 1.89 180.0
14 4 0 31.57 7.27 6.51 0.0
15 4 0 8.12 5.67 2.23 180.0
16 4 0 12.64 4.04 3.61 0.0
17 4 0 44.82 5.63 6.12 180.0
18 4 0 45.29 5.75 6.28 180.0
19 4 0 16.72 5.00 3.99 0.0
20 4 0 2.89 4.51 1.76 0.0
21 4 0 21.26 5.56 5.03 0.0
22 4 0 0.27 4.57 1.28 180.0
0 5 0 0.00 3.76 0.48 0.0
1 5 0 0.00 3.14 0.33 180.0
5 5 0 0.00 3.20 0.68 0.0
6 5 0 11.19 4.27 3.41 180.0
7 5 0 29.85 5.67 6.05 0.0
8 5 0 51.83 6.93 7.71 0.0
9 5 0 7.10 4.85 2.67 180.0
10 5 0 0.00 4.83 1.73 0.0
11 5 0 2.18 5.22 0.14 180.0
2 0 1 3050.66 62.31 55.35 12.8
4 0 1 2382.45 41.62 49.37 4.1
6 0 1 189.49 5.13 13.46 306.0
8 0 1 2095.30 46.95 45.82 213.9
10 0 1 904.66 27.40 28.12 161.1
12 0 1 4618.44 81.68 67.12 64.8
14 0 1 124.06 7.14 11.73 170.3
16 0 1 269.41 8.57 17.08 238.9
18 0 1 43.73 3.97 6.53 44.5
20 0 1 1463.33 30.86 39.97 100.3
22 0 1 283.67 10.30 17.42 0.3
24 0 1 71.75 8.24 8.52 213.9
26 0 1 328.17 12.31 18.48 213.8
28 0 1 30.70 6.08 4.18 19.2
1 1 1 4390.08 34.30 65.52 7.7
2 1 1 5217.53 42.24 72.13 247.2
3 1 1 2571.11 20.42 50.47 328.5
4 1 1 372.39 3.73 19.46 307.2
5 1 1 495.62 5.38 21.98 320.0
6 1 1 432.50 5.11 21.10 33.5
7 1 1 113.94 2.58 10.37 127.4
8 1 1 426.28 8.63 20.81 121.5
9 1 1 185.97 4.64 12.80 228.7
10 1 1 473.09 8.95 21.24 254.4
11 1 1 2480.95 38.48 47.75 9.9
12 1 1 653.15 14.08 25.81 201.0
13 1 1 98.35 3.60 9.91 246.0
14 1 1 201.45 4.80 14.17 136.5
15 1 1 92.17 3.97 9.62 246.4
16 1 1 323.13 7.47 18.64 52.8
17 1 1 33.64 3.90 5.58 355.2
18 1 1 98.81 3.55 10.02 66.6
19 1 1 217.19 6.32 15.22 98.7
20 1 1 1663.45 22.15 41.56 192.5
21 1 1 91.41 3.79 9.70 244.2
22 1 1 45.38 3.51 6.68 333.2
23 1 1 331.03 9.03 18.41 212.4
24 1 1 25.53 4.50 4.37 29.4
25 1 1 46.24 4.50 7.04 211.0
26 1 1 96.83 7.41 9.44 71.5
27 1 1 41.61 4.66 6.36 77.8
28 1 1 18.47 3.49 4.87 250.0
29 1 1 11.74 4.08 3.40 56.5
30 1 1 80.16 5.81 8.59 264.9
31 1 1 177.47 9.79 12.69 203.3
32 1 1 74.87 9.42 8.08 143.3
1 2 1 1492.38 16.36 38.48 240.6
2 2 1 404.70 4.75 20.50 43.8
3 2 1 31.41 1.14 5.85 18.6
4 2 1 136.62 2.47 11.58 298.1
5 2 1 90.57 1.91 10.03 67.6
6 2 1 346.12 4.77 18.94 243.8
7 2 1 136.09 2.92 11.77 181.7
8 2 1 388.74 5.38 19.13 224.0
9 2 1 679.64 9.18 26.01 247.1
10 2 1 2102.00 27.48 44.35 15.0
11 2 1 198.97 3.73 14.13 276.1
12 2 1 21.89 1.48 4.51 77.7
13 2 1 284.51 4.66 17.08 51.1
14 2 1 20.89 1.61 4.58 144.7
15 2 1 68.90 2.73 8.23 38.4
16 2 1 26.46 2.03 5.17 244.2
17 2 1 108.89 4.95 10.76 243.9
18 2 1 15.02 2.43 3.97 287.1
19 2 1 362.88 8.78 18.96 214.2
20 2 1 168.63 6.24 13.09 118.8
21 2 1 534.85 10.86 24.16 14.8
22 2 1 12.30 2.48 2.92 10.2
23 2 1 22.24 3.61 4.46 351.4
24 2 1 51.39 6.45 7.72 299.1
25 2 1 76.58 5.97 9.28 13.1
26 2 1 19.59 4.84 4.12 253.4
27 2 1 31.18 5.50 5.44 265.2
28 2 1 7.12 5.94 4.45 68.1
29 2 1 17.68 5.63 4.20 230.2
30 2 1 0.00 3.82 1.68 304.4
31 2 1 44.38 6.15 5.84 79.7
1 3 1 239.06 4.17 15.81 20.3
2 3 1 62.73 2.47 7.66 33.8
3 3 1 199.84 4.47 14.03 216.5
4 3 1 25.25 1.72 5.00 267.7
5 3 1 259.68 5.07 15.78 236.5
6 3 1 25.62 1.83 4.88 322.6
7 3 1 4.35 1.44 2.06 341.3
8 3 1 66.54 2.34 8.01 40.0
9 3 1 833.06 11.52 28.06 41.0
10 3 1 116.65 4.83 10.57 300.0
11 3 1 3.16 2.01 1.91 184.6
12 3 1 54.29 3.35 7.35 151.6
13 3 1 261.81 8.49 15.76 250.8
14 3 1 37.65 3.80 5.78 66.4
15 3 1 42.96 3.38 6.48 225.6
16 3 1 10.78 2.61 3.38 81.1
17 3 1 15.75 3.45 4.11 59.1
18 3 1 11.18 4.22 2.92 348.3
19 3 1 75.02 5.71 9.06 73.0
20 3 1 49.78 5.12 7.27 30.9
21 3 1 112.55 6.79 11.26 310.8
22 3 1 10.62 3.52 4.04 223.9
23 3 1 36.46 5.28 6.38 261.7
24 3 1 26.98 5.09 5.62 357.1
25 3 1 24.21 5.29 4.87 289.9
26 3 1 1.99 4.27 0.72 254.0
27 3 1 50.23 6.24 7.22 46.2
1 4 1 104.44 3.25 10.40 294.9
2 4 1 25.43 1.92 4.96 236.8
3 4 1 34.22 2.26 5.35 70.0
4 4 1 11.96 2.22 2.36 225.9
5 4 1 94.00 4.26 9.85 36.9
6 4 1 5.25 2.53 2.60 90.9
7 4 1 0.00 3.84 1.42 193.0
8 4 1 8.98 4.77 3.45 332.0
9 4 1 134.01 10.41 11.40 239.5
10 4 1 39.68 6.90 4.65 258.4
11 4 1 31.14 8.67 5.57 134.3
12 4 1 192.85 8.19 13.48 195.3
13 4 1 122.34 6.96 11.00 12.2
14 4 1 8.26 3.61 3.59 113.8
15 4 1 18.06 4.27 4.60 76.3
16 4 1 4.96 3.86 2.36 153.9
17 4 1 0.00 3.84 1.08 267.2
18 4 1 13.90 4.70 3.14 135.9
19 4 1 75.21 6.76 8.39 229.6
20 4 1 13.69 4.46 4.11 299.0
21 4 1 0.12 3.18 0.84 306.2
22 4 1 7.53 3.60 1.73 248.7
1 5 1 0.74 3.23 1.88 23.0
4 5 1 1.44 3.11 2.26 82.5
5 5 1 8.57 2.76 3.35 222.1
6 5 1 28.87 3.61 5.21 204.7
7 5 1 20.37 3.64 3.94 226.5
8 5 1 67.07 5.21 7.73 298.9
9 5 1 64.19 5.43 7.57 49.7
10 5 1 34.88 4.87 6.07 24.4
11 5 1 48.48 5.41 7.45 176.4
0 0 2 14568.47 171.05 121.24 184.2
2 0 2 1527.10 15.38 39.55 78.0
4 0 2 289.57 4.47 17.10 130.6
6 0 2 4662.21 69.67 69.59 114.6
8 0 2 648.08 11.64 25.26 275.1
10 0 2 4334.35 92.84 66.42 277.6
12 0 2 3150.16 105.29 55.39 122.9
14 0 2 975.71 25.14 32.12 97.1
16 0 2 288.22 13.36 18.17 236.6
18 0 2 971.38 21.79 32.72 289.6
20 0 2 1535.47 32.29 40.00 39.5
22 0 2 105.61 6.50 11.82 106.3
24 0 2 204.22 9.25 14.41 75.4
26 0 2 156.11 8.79 13.06 17.9
28 0 2 223.87 17.40 15.59 305.4
0 1 2 27409.27 299.93 167.01 106.9
1 1 2 9053.77 72.76 93.89 50.2
2 1 2 3928.18 30.90 62.28 356.4
3 1 2 217.34 2.75 15.14 56.0
4 1 2 891.81 8.05 30.11 305.6
5 1 2 823.33 8.56 28.48 231.8
6 1 2 180.20 3.13 12.64 18.2
7 1 2 184.28 3.07 13.36 15.0
8 1 2 966.92 23.28 31.24 96.9
9 1 2 817.13 14.10 27.66 92.3
10 1 2 63.91 2.62 7.34 175.9
11 1 2 657.48 10.12 25.45 153.0
12 1 2 81.69 3.03 8.64 126.2
13 1 2 90.75 2.97 9.24 115.1
14 1 2 152.34 4.48 12.42 305.9
15 1 2 82.40 3.27 8.40 58.1
16 1 2 178.57 5.62 13.47 291.8
17 1 2 138.32 4.42 11.76 310.7
18 1 2 508.13 9.55 22.65 109.2
19 1 2 616.65 11.24 25.19 68.0
20 1 2 162.65 6.05 12.65 64.8
21 1 2 213.11 6.68 14.37 132.9
22 1 2 52.91 4.46 6.82 261.2
23 1 2 8.54 2.96 3.19 56.8
24 1 2 59.17 5.63 7.47 265.6
25 1 2 29.13 4.38 5.31 296.9
26 1 2 111.33 8.30 10.05 108.7
27 1 2 1.25 3.26 1.30 273.8
28 1 2 52.10 5.76 6.61 106.6
29 1 2 5.23 3.75 2.44 119.9
30 1 2 32.23 6.09 4.45 261.6
31 1 2 21.35 6.69 4.60 90.0
32 1 2 131.99 10.91 10.06 271.4
0 2 2 1394.59 19.74 35.95 33.6
1 2 2 3006.75 28.45 53.08 324.8
2 2 2 272.63 4.40 16.80 342.7
3 2 2 257.97 3.85 15.83 240.6
4 2 2 57.39 1.86 7.55 44.2
5 2 2 496.60 6.10 22.05 245.2
6 2 2 126.52 2.99 11.42 112.5
7 2 2 766.54 10.15 27.41 104.2
8 2 2 55.68 2.13 7.34 241.6
9 2 2 149.45 3.24 12.18 110.7
10 2 2 828.79 11.17 28.27 289.8
11 2 2 512.24 6.94 22.94 264.0
12 2 2 213.31 4.42 14.51 157.2
13 2 2 192.13 3.99 13.91 290.3
14 2 2 148.20 3.82 12.11 76.1
15 2 2 184.25 4.34 13.40 99.3
16 2 2 59.56 4.37 7.26 28.9
17 2 2 178.46 6.60 13.59 144.7
18 2 2 82.12 3.94 9.71 298.1
19 2 2 92.02 5.03 9.63 289.0
20 2 2 124.14 7.16 10.78 198.0
21 2 2 28.96 4.03 5.03 166.1
22 2 2 220.56 10.44 14.87 98.0
23 2 2 13.59 3.31 3.59 276.8
24 2 2 24.61 3.85 5.34 118.0
25 2 2 66.22 5.42 8.02 114.9
26 2 2 34.43 4.59 6.20 223.3
27 2 2 22.28 6.40 5.11 60.7
28 2 2 10.53 4.76 3.36 304.1
29 2 2 28.99 5.83 5.34 291.7
30 2 2 32.33 6.49 4.74 113.4
31 2 2 32.58 6.77 5.44 242.8
0 3 2 65.88 2.54 7.55 262.9
1 3 2 82.99 2.20 9.34 88.5
2 3 2 106.50 2.90 10.29 167.2
3 3 2 96.10 2.77 9.62 142.0
4 3 2 24.49 1.54 5.05 273.8
5 3 2 34.63 1.71 5.76 282.7
6 3 2 63.88 2.35 8.18 221.5
7 3 2 310.89 6.36 17.53 304.2
8 3 2 67.98 3.00 7.86 142.5
9 3 2 10.39 2.06 3.97 4.6
10 3 2 47.90 2.89 6.69 315.7
11 3 2 399.43 10.97 19.67 102.0
12 3 2 280.31 10.06 16.58 252.8
13 3 2 260.10 7.39 15.93 21.3
14 3 2 30.91 3.21 5.56 166.1
15 3 2 49.78 3.93 6.96 308.2
16 3 2 4.53 2.72 1.31 118.6
17 3 2 181.74 8.21 13.76 290.5
18 3 2 22.70 3.42 4.25 314.3
19 3 2 101.69 5.47 9.78 104.6
20 3 2 41.01 5.57 5.95 119.0
21 3 2 224.43 9.80 14.77 98.7
22 3 2 66.03 6.22 8.13 0.7
23 3 2 1.90 4.68 2.65 323.8
24 3 2 6.34 3.77 2.32 2.6
25 3 2 68.45 5.92 8.52 294.0
26 3 2 7.00 4.53 2.05 1.7
27 3 2 7.97 5.98 3.49 353.9
0 4 2 43.72 3.98 7.05 75.5
1 4 2 96.10 4.10 9.44 291.5
2 4 2 16.56 2.08 3.82 216.7
3 4 2 69.03 3.29 8.13 291.2
4 4 2 2.21 1.85 2.14 8.0
5 4 2 0.44 2.42 1.40 12.5
6 4 2 16.31 3.86 4.06 339.6
7 4 2 201.37 6.49 14.02 105.5
8 4 2 69.21 4.22 7.97 133.1
9 4 2 4.93 2.79 2.44 230.7
10 4 2 5.25 2.99 2.53 320.2
11 4 2 102.91 6.37 9.89 255.6
12 4 2 73.85 5.70 7.91 298.7
13 4 2 14.23 3.99 3.98 46.5
14 4 2 29.75 4.70 5.73 214.5
15 4 2 21.81 4.76 4.17 129.9
16 4 2 12.12 4.38 2.73 258.8
17 4 2 50.03 6.24 7.21 82.3
18 4 2 12.98 4.62 2.96 106.3
19 4 2 10.50 5.08 2.84 32.6
20 4 2 4.73 4.69 1.70 146.5
21 4 2 37.07 6.77 5.32 296.8
1 5 2 4.87 3.79 3.41 194.6
2 5 2 2.56 3.31 0.90 288.2
3 5 2 22.21 2.69 4.75 93.8
4 5 2 2.34 3.54 2.07 191.8
5 5 2 5.92 2.43 2.46 311.3
6 5 2 31.91 3.01 6.12 101.1
7 5 2 30.19 3.15 5.49 223.4
8 5 2 35.44 4.08 5.78 239.4
9 5 2 11.25 2.84 4.10 290.6
10 5 2 50.67 4.01 7.51 270.3
2 0 3 8102.94 82.36 90.49 351.5
4 0 3 132.10 3.02 11.59 204.1
6 0 3 2234.17 25.81 46.94 191.1
8 0 3 3402.50 51.36 56.47 278.0
10 0 3 2204.01 61.08 44.37 39.6
12 0 3 1435.37 56.88 36.52 279.4
14 0 3 447.07 14.50 21.46 255.5
16 0 3 742.87 21.33 27.76 160.8
18 0 3 1098.74 34.46 33.06 173.9
20 0 3 2480.95 48.59 50.96 305.4
22 0 3 161.03 9.96 13.12 224.0
24 0 3 72.00 8.40 9.21 105.9
26 0 3 77.28 11.45 8.48 166.3
30 0 3 15.78 8.87 5.03 313.5
1 1 3 225.59 3.02 15.13 104.6
2 1 3 886.69 8.82 29.18 120.8
3 1 3 837.36 8.34 28.66 228.1
4 1 3 365.56 4.78 19.04 98.7
5 1 3 355.69 4.17 18.61 182.8
6 1 3 496.97 5.44 22.26 344.7
7 1 3 65.76 1.80 8.08 59.8
8 1 3 2166.63 21.95 45.68 335.3
9 1 3 1105.61 12.95 31.22 22.7
10 1 3 485.10 7.43 21.96 136.5
11 1 3 489.43 8.07 21.77 266.6
12 1 3 1309.49 15.86 36.78 158.0
13 1 3 600.49 10.25 24.10 139.3
14 1 3 72.63 3.65 8.30 349.2
15 1 3 36.56 2.52 5.99 163.5
16 1 3 155.39 4.67 12.49 359.3
17 1 3 137.63 5.03 12.26 317.7
18 1 3 139.92 5.28 11.96 116.5
19 1 3 369.32 9.23 19.94 340.6
20 1 3 222.91 7.25 14.51 217.1
21 1 3 80.05 4.93 9.30 138.8
22 1 3 56.13 4.47 7.36 161.7
23 1 3 231.80 8.43 15.52 18.8
24 1 3 57.98 6.31 7.61 26.3
25 1 3 29.07 4.25 4.94 64.0
26 1 3 137.10 7.21 11.77 334.8
27 1 3 18.67 4.87 4.58 331.2
28 1 3 17.04 4.95 4.55 204.9
29 1 3 110.28 7.20 9.63 301.8
30 1 3 154.30 11.41 11.38 140.7
31 1 3 24.39 7.07 4.50 75.8
1 2 3 1472.23 15.77 37.81 92.8
2 2 3 172.83 3.50 13.66 357.2
3 2 3 1312.70 14.68 35.57 331.5
4 2 3 276.70 4.13 16.46 3.4
5 2 3 704.69 10.03 27.02 2.4
6 2 3 161.45 3.87 12.76 90.7
7 2 3 86.89 2.96 9.53 70.2
8 2 3 250.12 4.94 15.74 147.7
9 2 3 116.26 4.42 11.03 173.0
10 2 3 73.54 2.48 8.26 248.3
11 2 3 179.10 3.90 13.15 120.3
12 2 3 31.12 2.22 5.67 336.8
13 2 3 596.29 10.03 24.85 20.5
14 2 3 219.37 5.85 14.88 150.9
15 2 3 99.44 4.84 10.29 312.3
16 2 3 192.57 6.94 13.48 153.9
17 2 3 4.58 1.48 2.43 128.6
18 2 3 46.34 4.53 6.17 122.8
19 2 3 56.87 4.95 7.27 171.1
20 2 3 85.59 5.87 8.77 327.2
21 2 3 9.53 3.74 3.32 239.0
22 2 3 10.49 3.81 3.01 60.1
23 2 3 141.49 8.54 11.16 351.5
24 2 3 13.22 4.02 3.88 151.3
25 2 3 3.08 3.60 2.55 12.8
26 2 3 37.88 6.08 5.63 186.7
27 2 3 146.31 9.90 11.22 181.9
28 2 3 30.93 5.00 5.19 303.3
29 2 3 18.86 5.67 3.07 214.2
30 2 3 59.57 7.91 7.86 33.9
1 3 3 543.79 8.59 23.59 2.3
2 3 3 29.21 1.63 5.61 217.1
3 3 3 40.68 1.91 6.42 228.3
4 3 3 26.99 1.59 4.92 336.9
5 3 3 140.02 3.95 11.78 160.5
6 3 3 77.60 2.84 8.81 280.5
7 3 3 47.84 2.32 6.94 294.2
8 3 3 43.44 2.37 6.16 9.8
9 3 3 218.30 5.90 14.69 313.3
10 3 3 102.69 5.33 10.15 138.0
11 3 3 25.65 3.78 4.60 19.2
12 3 3 230.10 7.18 14.83 325.6
13 3 3 262.34 8.33 15.79 116.7
14 3 3 116.16 6.89 10.61 195.3
15 3 3 29.40 4.13 4.94 193.4
16 3 3 0.00 2.52 1.12 320.5
17 3 3 18.02 3.32 4.56 351.9
18 3 3 42.20 4.20 6.13 261.5
19 3 3 353.40 11.56 18.55 348.3
20 3 3 65.85 9.86 7.65 206.1
21 3 3 139.66 8.07 11.58 156.0
22 3 3 46.94 5.96 6.17 81.0
23 3 3 41.26 5.99 6.17 156.4
24 3 3 46.55 7.03 6.81 320.0
25 3 3 20.63 5.59 4.81 102.2
26 3 3 0.00 4.63 1.11 293.1
27 3 3 47.94 5.90 6.33 352.4
1 4 3 41.29 2.70 6.79 167.8
2 4 3 8.37 2.06 3.15 151.3
3 4 3 6.84 2.08 2.41 23.7
4 4 3 13.95 2.42 3.62 248.8
5 4 3 71.54 4.44 8.29 316.7
6 4 3 68.21 4.39 7.94 322.7
7 4 3 69.83 4.52 8.59 6.1
8 4 3 97.10 7.91 9.68 54.9
9 4 3 404.93 11.39 19.81 159.2
10 4 3 22.67 3.78 5.46 60.1
11 4 3 17.23 3.68 4.63 328.7
12 4 3 0.38 3.08 1.95 357.8
13 4 3 2.95 3.75 1.85 338.0
14 4 3 2.32 3.76 1.33 289.3
15 4 3 17.63 4.58 4.06 327.6
16 4 3 7.90 4.31 3.47 27.8
17 4 3 31.80 5.82 6.03 193.8
18 4 3 27.18 7.14 5.68 341.9
19 4 3 0.00 4.71 2.17 154.6
20 4 3 63.03 7.61 8.16 160.6
21 4 3 50.34 15.69 6.69 41.2
3 5 3 17.56 4.38 4.38 165.0
4 5 3 16.98 3.24 4.25 292.5
5 5 3 9.21 2.89 2.98 102.2
6 5 3 0.82 3.17 1.17 94.4
7 5 3 4.99 3.44 3.29 76.3
8 5 3 46.38 4.81 7.32 142.1
9 5 3 3.11 3.45 2.10 324.3
0 0 4 1550.67 21.80 39.52 188.7
2 0 4 1485.38 14.79 38.00 96.9
4 0 4 1447.95 14.85 38.46 9.3
6 0 4 1951.32 23.08 43.83 74.0
8 0 4 2064.90 29.42 43.28 192.7
10 0 4 771.56 15.39 27.46 245.1
12 0 4 78.08 4.36 8.34 313.0
14 0 4 481.63 12.55 22.39 58.2
16 0 4 218.54 8.19 14.95 50.4
18 0 4 280.07 11.47 17.70 182.8
20 0 4 379.93 14.94 19.52 195.4
22 0 4 80.97 6.01 7.98 83.9
24 0 4 50.13 4.92 7.35 69.2
26 0 4 162.98 10.78 12.84 212.2
28 0 4 85.98 12.77 9.89 194.7
30 0 4 14.89 8.73 3.85 72.9
0 1 4 703.80 10.50 26.39 18.2
1 1 4 61.74 1.67 7.26 130.6
2 1 4 1111.40 10.08 32.11 172.8
3 1 4 164.65 2.71 12.67 314.1
4 1 4 193.82 2.89 14.64 191.4
5 1 4 86.47 1.89 9.34 318.6
6 1 4 589.64 6.07 24.45 208.2
7 1 4 866.53 8.39 28.58 224.7
8 1 4 37.70 1.40 6.39 49.6
9 1 4 218.48 4.03 14.34 282.2
10 1 4 656.20 8.76 25.43 30.5
11 1 4 402.47 6.49 20.07 334.9
12 1 4 945.03 13.01 29.52 259.3
13 1 4 60.39 3.11 8.09 37.7
14 1 4 967.55 12.50 31.03 190.6
15 1 4 50.34 2.98 6.99 206.4
16 1 4 2.11 1.96 1.57 285.3
17 1 4 323.75 7.91 18.22 241.8
18 1 4 955.75 15.51 31.42 42.2
19 1 4 222.60 7.82 14.60 259.5
20 1 4 114.74 5.71 10.58 145.2
21 1 4 39.07 4.06 6.31 78.9
22 1 4 82.76 6.29 8.85 208.2
23 1 4 6.82 4.58 2.10 301.5
24 1 4 66.00 6.17 8.08 176.6
25 1 4 82.90 6.67 9.57 248.2
26 1 4 43.30 6.51 6.98 51.6
27 1 4 25.74 4.60 5.69 111.3
28 1 4 85.05 6.67 8.61 52.4
29 1 4 28.09 5.67 5.52 76.5
30 1 4 8.89 6.23 2.55 290.2
31 1 4 1.73 9.60 2.63 339.4
0 2 4 2392.16 37.70 49.17 229.4
1 2 4 2008.37 21.47 44.29 181.5
2 2 4 559.23 7.73 23.92 123.3
3 2 4 72.98 3.60 7.88 31.9
4 2 4 584.55 8.76 24.20 61.5
5 2 4 145.20 3.74 11.66 6.6
6 2 4 37.84 2.15 6.21 7.4
7 2 4 412.23 7.01 20.63 76.8
8 2 4 246.18 5.43 15.79 229.5
9 2 4 3.29 1.46 2.70 93.8
10 2 4 31.39 2.23 5.67 138.3
11 2 4 410.09 9.03 20.06 243.3
12 2 4 112.96 3.57 10.33 355.3
13 2 4 588.81 12.44 23.88 139.6
14 2 4 66.50 4.83 8.57 258.9
15 2 4 237.09 7.75 15.40 50.7
16 2 4 1.43 2.64 0.54 180.5
17 2 4 565.83 17.32 23.90 47.2
18 2 4 39.23 4.09 5.63 229.6
19 2 4 325.66 11.18 18.46 194.3
20 2 4 22.46 3.73 4.68 124.8
21 2 4 34.69 4.26 5.14 214.6
22 2 4 41.78 5.30 6.23 22.4
23 2 4 16.09 4.28 4.71 134.2
24 2 4 59.91 6.09 7.54 16.3
25 2 4 65.28 7.94 8.31 40.4
26 2 4 8.57 4.41 2.62 196.9
27 2 4 6.25 3.93 2.74 99.3
28 2 4 52.43 6.70 6.81 221.9
29 2 4 25.57 5.38 4.56 216.2
30 2 4 16.59 6.72 4.05 333.9
0 3 4 180.88 5.92 13.37 181.1
1 3 4 483.76 8.55 22.60 73.3
2 3 4 375.76 7.91 20.03 33.0
3 3 4 303.68 5.86 17.70 18.2
4 3 4 6.72 1.71 2.98 86.2
5 3 4 20.93 2.05 4.81 40.9
6 3 4 39.37 2.99 6.10 183.7
7 3 4 725.23 12.14 26.33 213.7
8 3 4 173.88 6.24 13.02 293.0
9 3 4 26.33 4.15 5.55 214.2
10 3 4 74.22 4.36 8.34 43.0
11 3 4 173.26 7.53 12.89 29.8
12 3 4 11.79 2.88 3.26 84.0
13 3 4 60.43 4.31 7.82 162.4
14 3 4 67.31 4.87 7.50 291.0
15 3 4 42.99 4.05 6.37 193.8
16 3 4 40.80 5.21 6.00 54.6
17 3 4 65.50 5.22 7.67 185.6
18 3 4 6.71 3.17 2.30 194.8
19 3 4 51.47 4.81 6.49 86.9
20 3 4 21.20 4.00 4.93 316.8
21 3 4 27.51 5.40 4.73 349.1
22 3 4 94.99 7.86 9.33 182.0
23 3 4 0.24 4.20 0.85 208.4
24 3 4 19.47 5.40 4.20 53.5
25 3 4 97.61 8.38 8.90 195.5
26 3 4 15.90 5.52 3.22 272.7
0 4 4 40.29 3.76 6.74 77.5
1 4 4 17.03 2.49 4.65 246.7
2 4 4 26.49 3.21 5.51 335.8
3 4 4 143.82 5.88 11.69 225.1
4 4 4 22.55 3.25 5.19 299.1
5 4 4 15.75 3.05 4.30 77.3
6 4 4 154.21 6.82 13.08 228.5
7 4 4 113.56 8.09 10.75 336.6
8 4 4 42.54 4.41 6.42 315.0
9 4 4 2.74 3.12 2.02 82.1
10 4 4 32.17 4.33 5.51 20.5
11 4 4 36.82 4.07 5.45 216.5
12 4 4 0.00 3.05 1.10 342.4
13 4 4 7.38 3.11 2.13 219.3
14 4 4 15.54 4.00 3.31 287.0
15 4 4 17.61 6.17 4.33 26.1
16 4 4 0.00 3.93 0.62 121.8
17 4 4 22.54 5.73 3.57 53.1
18 4 4 15.29 5.47 3.60 32.8
19 4 4 16.52 5.88 4.21 241.1
20 4 4 5.22 5.56 0.86 222.0
3 5 4 11.88 4.69 3.59 315.4
4 5 4 32.72 6.06 5.14 39.9
5 5 4 4.85 4.60 2.33 183.4
6 5 4 2.04 4.31 2.08 343.0
2 0 5 1446.29 14.81 37.94 275.9
4 0 5 200.70 3.76 13.29 132.0
6 0 5 1976.43 23.46 44.50 81.3
8 0 5 3528.59 53.01 57.46 82.5
10 0 5 661.46 11.53 24.96 267.9
12 0 5 549.68 14.59 24.56 227.1
14 0 5 267.95 8.57 16.35 111.9
16 0 5 491.13 13.55 22.20 86.8
18 0 5 20.34 3.73 3.75 180.4
20 0 5 44.70 5.30 6.95 311.9
22 0 5 100.59 9.38 10.47 14.1
24 0 5 72.45 7.07 8.97 169.8
26 0 5 67.13 8.16 7.40 96.2
28 0 5 114.71 14.59 10.08 327.5
1 1 5 276.73 3.62 16.73 238.5
2 1 5 444.86 5.02 22.12 79.9
3 1 5 2176.84 19.55 46.08 52.4
4 1 5 118.52 2.47 10.70 113.7
5 1 5 311.80 3.76 18.64 100.4
6 1 5 725.13 7.57 27.54 271.1
7 1 5 375.65 6.00 18.90 196.3
8 1 5 346.55 7.16 18.78 339.8
9 1 5 588.61 8.55 23.98 309.0
10 1 5 106.32 2.79 10.12 149.6
11 1 5 131.14 3.16 10.77 125.4
12 1 5 316.71 6.34 18.15 57.9
13 1 5 362.36 7.54 19.53 140.4
14 1 5 364.43 7.86 19.73 265.4
15 1 5 297.67 6.49 17.53 26.9
16 1 5 470.17 8.24 21.77 248.5
17 1 5 36.62 2.65 5.53 36.7
18 1 5 450.11 11.50 21.04 271.5
19 1 5 118.40 6.01 10.63 194.1
20 1 5 308.29 9.59 17.70 76.2
21 1 5 30.74 4.75 5.32 37.3
22 1 5 63.12 5.91 7.54 353.5
23 1 5 14.05 4.27 4.85 172.9
24 1 5 68.07 6.53 8.48 238.2
25 1 5 29.51 6.47 5.94 153.5
26 1 5 123.17 8.66 10.52 279.8
27 1 5 23.04 4.85 4.73 310.6
28 1 5 31.64 7.30 5.35 57.6
29 1 5 16.43 6.40 3.37 72.6
30 1 5 26.15 11.51 6.26 94.6
1 2 5 213.08 3.51 14.79 153.2
2 2 5 224.10 5.57 15.28 239.6
3 2 5 123.29 3.04 11.21 359.9
4 2 5 37.13 2.13 5.88 240.3
5 2 5 330.06 8.73 18.92 270.4
6 2 5 168.38 4.94 12.93 15.5
7 2 5 87.89 3.27 9.22 110.0
8 2 5 78.61 4.06 8.97 92.8
9 2 5 160.24 4.42 12.68 85.6
10 2 5 14.96 2.10 3.84 294.0
11 2 5 142.34 5.38 11.89 44.0
12 2 5 95.51 5.02 10.07 307.4
13 2 5 1016.43 19.73 32.23 225.1
14 2 5 125.32 7.82 10.68 289.3
15 2 5 30.63 3.81 5.84 356.8
16 2 5 64.87 4.79 8.17 145.3
17 2 5 113.22 6.10 10.80 26.6
18 2 5 38.12 4.52 5.61 278.9
19 2 5 613.74 14.95 24.76 113.0
20 2 5 160.12 7.48 12.02 288.0
21 2 5 72.82 6.47 8.41 325.6
22 2 5 104.89 8.94 9.48 241.5
23 2 5 14.03 4.19 2.81 285.4
24 2 5 113.07 7.24 9.84 72.2
25 2 5 27.71 4.89 4.82 181.5
26 2 5 37.70 5.43 6.29 50.8
27 2 5 63.42 6.31 8.22 82.4
28 2 5 1.70 4.23 1.00 353.7
29 2 5 71.26 7.36 8.20 50.0
1 3 5 124.76 3.91 11.41 218.8
2 3 5 130.58 4.51 11.59 130.8
3 3 5 195.46 5.50 14.01 86.2
4 3 5 149.26 5.45 12.76 18.8
5 3 5 372.89 8.01 19.57 71.6
6 3 5 116.08 5.74 11.16 66.6
7 3 5 202.07 6.46 13.95 114.1
8 3 5 220.16 7.82 14.76 193.1
9 3 5 188.06 6.30 13.68 290.8
10 3 5 71.78 4.98 8.35 54.2
11 3 5 31.93 3.71 5.42 229.0
12 3 5 13.84 3.26 3.53 164.6
13 3 5 109.79 6.40 10.57 131.2
14 3 5 8.50 3.34 2.97 87.7
15 3 5 71.77 8.32 7.82 83.7
16 3 5 4.79 3.21 2.75 196.0
17 3 5 74.45 5.46 8.47 299.6
18 3 5 55.14 5.13 7.59 106.0
19 3 5 45.09 5.25 6.01 251.9
20 3 5 15.02 4.61 3.62 25.3
21 3 5 6.07 3.93 3.72 45.1
22 3 5 7.50 4.01 2.44 198.1
23 3 5 65.48 8.07 8.50 68.6
24 3 5 16.62 5.54 4.24 122.0
25 3 5 8.67 5.27 2.09 194.4
1 4 5 143.95 8.69 11.71 92.2
2 4 5 59.72 5.39 7.81 106.6
3 4 5 86.86 5.22 8.88 310.6
4 4 5 69.98 5.43 7.95 32.4
5 4 5 31.47 3.75 5.37 231.7
6 4 5 0.00 2.80 1.55 18.6
7 4 5 7.46 3.16 3.45 214.3
8 4 5 26.85 5.50 4.97 227.2
9 4 5 78.65 7.15 8.48 62.3
10 4 5 25.81 4.22 4.91 212.5
11 4 5 14.22 5.09 4.63 191.7
12 4 5 11.98 3.97 4.01 105.1
13 4 5 17.04 5.80 4.05 280.4
14 4 5 0.01 4.01 1.63 314.4
15 4 5 3.42 3.69 2.58 293.0
16 4 5 5.56 4.11 1.58 244.8
17 4 5 14.61 6.41 4.46 95.9
18 4 5 11.83 6.10 1.93 237.9
19 4 5 61.40 8.19 7.94 79.4
1 5 5 0.23 9.77 2.37 297.2
0 0 6 1856.35 33.59 43.07 163.0
2 0 6 413.55 7.80 19.22 283.7
4 0 6 227.32 4.57 13.95 239.3
6 0 6 288.39 5.78 17.48 303.7
8 0 6 11.58 1.78 3.19 124.5
10 0 6 247.52 7.15 16.00 161.3
12 0 6 294.70 10.25 16.59 30.5
14 0 6 1494.28 30.48 38.75 294.8
16 0 6 39.62 5.01 5.87 264.4
18 0 6 959.51 22.64 31.85 161.5
20 0 6 58.31 5.55 7.12 135.1
22 0 6 138.65 9.78 11.08 328.8
24 0 6 144.88 10.34 11.97 311.0
26 0 6 206.72 18.27 13.67 142.6
0 1 6 562.06 9.08 23.91 325.5
1 1 6 151.78 2.67 12.23 358.8
2 1 6 45.46 1.89 6.97 210.2
3 1 6 186.16 3.20 13.06 118.9
4 1 6 940.77 10.89 30.68 143.2
5 1 6 55.20 1.79 7.35 25.0
6 1 6 690.47 7.34 26.53 169.2
7 1 6 184.28 4.40 13.26 123.9
8 1 6 777.47 9.29 27.48 326.0
9 1 6 221.67 5.39 14.98 127.6
10 1 6 241.51 4.60 15.92 315.9
11 1 6 43.48 3.14 6.45 14.0
12 1 6 161.24 4.15 12.64 134.6
13 1 6 193.25 4.43 14.13 261.0
14 1 6 39.76 2.56 6.56 66.0
15 1 6 388.36 10.80 20.21 124.0
16 1 6 37.83 3.88 6.59 161.2
17 1 6 219.17 9.49 15.79 140.5
18 1 6 172.04 7.02 12.98 275.9
19 1 6 89.58 7.43 8.55 23.5
20 1 6 17.43 4.23 4.22 310.1
21 1 6 33.44 4.96 5.14 9.3
22 1 6 74.48 6.54 8.93 170.6
23 1 6 1.33 4.36 2.19 241.3
24 1 6 71.27 6.95 8.07 151.4
25 1 6 102.52 8.09 9.39 164.4
26 1 6 31.76 5.24 5.75 317.6
27 1 6 5.88 5.73 2.52 244.1
28 1 6 78.25 13.64 7.90 303.5
29 1 6 9.75 9.57 3.13 309.1
0 2 6 116.73 3.25 11.08 114.2
1 2 6 122.07 2.50 10.59 122.4
2 2 6 9.29 1.08 3.06 190.2
3 2 6 217.64 3.78 14.94 160.7
4 2 6 35.76 1.95 5.97 282.6
5 2 6 162.75 6.13 12.65 235.4
6 2 6 333.41 6.81 18.63 281.9
7 2 6 1360.36 18.50 37.22 334.7
8 2 6 31.00 3.73 5.37 93.3
9 2 6 0.00 2.04 1.56 340.5
10 2 6 121.37 5.94 11.14 150.4
11 2 6 231.42 7.17 14.94 160.4
12 2 6 90.85 5.87 9.42 327.1
13 2 6 73.05 5.71 8.34 314.8
14 2 6 211.76 7.74 14.36 346.3
15 2 6 41.98 5.38 6.10 245.3
16 2 6 56.82 5.45 7.15 113.6
17 2 6 316.59 10.42 17.98 280.6
18 2 6 216.55 8.49 13.65 145.2
19 2 6 7.18 3.72 2.65 16.4
20 2 6 4.59 3.38 2.98 301.0
21 2 6 47.90 5.92 6.36 183.7
22 2 6 10.05 3.77 3.45 276.5
23 2 6 0.65 3.58 1.42 318.0
24 2 6 39.41 5.38 6.19 190.2
25 2 6 116.34 7.72 10.28 309.0
26 2 6 8.37 4.49 2.90 67.5
27 2 6 12.77 5.76 2.30 232.3
28 2 6 6.37 5.43 2.90 131.2
0 3 6 94.10 4.87 9.52 340.8
1 3 6 519.00 10.11 22.81 319.3
2 3 6 139.20 5.02 11.78 220.3
3 3 6 53.13 4.95 7.35 290.1
4 3 6 109.91 5.10 11.34 113.6
5 3 6 99.12 4.92 9.81 199.9
6 3 6 258.55 7.59 16.18 340.7
7 3 6 135.62 6.98 11.19 97.6
8 3 6 0.00 2.95 1.76 86.5
9 3 6 5.33 2.67 2.87 332.9
10 3 6 2.21 2.65 1.96 106.1
11 3 6 85.37 5.57 9.34 336.3
12 3 6 16.14 3.59 4.31 341.1
13 3 6 48.62 4.74 6.79 298.0
14 3 6 0.00 2.76 0.95 286.0
15 3 6 104.79 15.12 9.70 146.2
16 3 6 10.13 3.51 2.17 281.6
17 3 6 150.10 9.94 12.51 175.7
18 3 6 26.14 4.70 5.44 74.9
19 3 6 88.95 9.17 9.69 315.2
20 3 6 36.21 5.15 5.36 249.2
21 3 6 50.91 5.69 6.78 323.6
22 3 6 22.62 4.78 5.12 77.5
23 3 6 3.29 4.05 2.36 204.3
24 3 6 8.91 4.54 3.08 149.0
0 4 6 76.90 12.71 9.39 313.9
1 4 6 69.91 10.64 8.43 206.7
2 4 6 64.85 5.93 9.37 145.6
3 4 6 142.99 8.22 12.20 93.6
4 4 6 43.83 4.67 6.95 112.3
5 4 6 6.90 3.30 2.50 314.2
6 4 6 19.72 3.83 5.16 40.6
7 4 6 34.34 4.33 5.64 331.7
8 4 6 17.07 3.98 4.74 25.8
9 4 6 12.70 4.11 4.42 325.1
10 4 6 22.60 3.93 4.23 59.8
11 4 6 103.19 6.21 10.10 143.6
12 4 6 4.57 3.56 1.91 205.9
13 4 6 16.00 4.86 3.48 166.1
14 4 6 8.74 3.77 2.16 167.7
15 4 6 21.94 4.83 4.46 305.7
16 4 6 3.38 4.26 1.43 335.8
17 4 6 14.63 5.11 2.91 44.2
2 0 7 408.86 8.20 20.02 152.9
4 0 7 1032.44 13.94 31.20 246.9
6 0 7 605.15 10.87 25.21 1.5
8 0 7 362.87 7.36 19.37 41.3
10 0 7 234.31 6.59 15.43 221.7
12 0 7 492.28 11.70 22.49 205.8
14 0 7 1014.28 27.73 32.41 7.1
16 0 7 491.06 15.24 23.74 309.9
18 0 7 69.00 5.83 8.65 340.1
20 0 7 149.19 9.81 12.78 223.5
22 0 7 29.74 6.18 4.58 193.2
24 0 7 85.59 12.82 8.40 359.5
26 0 7 334.79 23.54 17.04 26.5
1 1 7 118.78 3.02 10.82 217.3
2 1 7 759.23 8.46 28.19 24.7
3 1 7 5.12 1.14 2.17 17.2
4 1 7 40.42 1.85 6.46 333.4
5 1 7 273.75 4.32 16.40 38.1
6 1 7 681.30 7.82 26.46 148.3
7 1 7 50.58 2.05 7.08 207.2
8 1 7 302.75 5.79 17.56 193.1
9 1 7 122.29 3.85 10.97 148.9
10 1 7 154.26 4.49 12.40 63.7
11 1 7 0.00 1.45 1.45 189.6
12 1 7 111.92 4.78 10.43 345.6
13 1 7 379.38 6.96 19.57 331.2
14 1 7 50.80 3.54 7.53 57.8
15 1 7 104.62 4.63 10.13 198.9
16 1 7 168.84 7.93 12.54 222.8
17 1 7 70.38 4.24 8.68 123.3
18 1 7 22.62 4.03 5.27 161.8
19 1 7 135.28 6.65 12.48 238.7
20 1 7 271.33 8.98 15.91 30.4
21 1 7 8.24 3.60 3.58 111.4
22 1 7 11.59 3.91 3.84 47.4
23 1 7 100.96 7.08 10.06 62.2
24 1 7 57.40 7.97 6.54 209.0
25 1 7 27.68 5.52 4.55 308.8
26 1 7 3.20 5.28 3.06 153.4
27 1 7 62.53 13.02 8.06 202.4
28 1 7 49.13 12.77 6.18 73.2
1 2 7 85.29 2.60 9.39 23.7
2 2 7 101.67 2.54 10.48 233.5
3 2 7 164.51 3.53 12.81 154.7
4 2 7 259.88 4.40 16.79 105.2
5 2 7 616.03 9.05 25.60 169.5
6 2 7 125.72 5.20 10.90 81.4
7 2 7 276.64 8.10 16.86 251.0
8 2 7 39.55 3.28 6.35 358.8
9 2 7 467.61 9.67 21.45 64.5
10 2 7 50.95 4.80 7.10 205.7
11 2 7 59.48 5.38 7.67 294.0
12 2 7 119.69 6.31 10.39 164.5
13 2 7 54.45 4.36 7.70 216.2
14 2 7 0.15 4.19 1.00 42.3
15 2 7 107.99 6.24 9.94 172.0
16 2 7 113.79 7.94 11.03 356.0
17 2 7 62.35 7.28 8.06 101.4
18 2 7 29.57 4.50 5.39 51.1
19 2 7 149.85 8.53 11.35 349.3
20 2 7 54.51 6.90 7.28 168.0
21 2 7 57.39 5.91 7.14 183.7
22 2 7 26.33 4.83 5.59 99.6
23 2 7 27.25 5.11 4.54 189.2
24 2 7 38.35 5.63 5.82 298.3
25 2 7 22.77 6.25 4.28 301.3
26 2 7 32.31 7.06 4.66 47.9
27 2 7 19.62 7.84 5.57 63.8
1 3 7 70.01 5.27 8.47 217.0
2 3 7 83.83 5.49 8.52 290.3
3 3 7 50.37 4.90 6.55 54.6
4 3 7 45.23 3.45 7.02 157.3
5 3 7 53.87 5.41 7.15 344.4
6 3 7 4.11 2.74 0.86 66.1
7 3 7 41.24 4.01 6.47 239.4
8 3 7 0.13 2.63 0.08 6.1
9 3 7 185.65 7.41 13.09 212.2
10 3 7 53.48 4.47 6.97 301.5
11 3 7 21.13 3.62 4.49 186.3
12 3 7 16.54 5.65 4.58 55.4
13 3 7 201.04 8.27 13.89 4.3
14 3 7 12.57 3.74 3.36 262.0
15 3 7 6.16 4.37 3.67 43.9
16 3 7 53.41 5.48 7.32 244.0
17 3 7 58.66 7.98 7.87 149.0
18 3 7 44.37 5.80 6.94 352.9
19 3 7 123.00 8.43 11.03 200.6
20 3 7 5.53 4.13 3.10 241.4
21 3 7 43.94 5.72 6.72 81.9
22 3 7 6.96 5.15 3.81 302.3
23 3 7 47.88 13.75 5.15 329.2
1 4 7 51.09 8.37 7.01 6.8
2 4 7 5.72 5.65 1.65 244.6
3 4 7 65.06 6.41 8.82 196.6
4 4 7 8.33 4.26 3.68 129.0
5 4 7 31.22 7.05 4.90 151.6
6 4 7 10.67 3.83 3.72 185.7
7 4 7 0.00 2.82 1.41 64.9
8 4 7 13.03 4.49 3.74 258.2
9 4 7 49.99 4.87 6.54 0.7
10 4 7 6.10 4.25 3.24 95.1
11 4 7 7.71 3.76 2.14 351.5
12 4 7 26.72 4.57 5.58 23.4
13 4 7 12.66 4.12 3.75 210.2
14 4 7 41.82 5.32 5.88 182.8
15 4 7 67.58 7.18 6.81 215.1
0 0 8 1005.62 25.89 32.55 90.8
2 0 8 38.56 3.37 5.64 213.1
4 0 8 807.91 15.64 28.64 259.3
6 0 8 598.92 10.55 25.27 272.9
8 0 8 416.15 9.47 20.06 102.0
10 0 8 206.53 6.55 14.54 47.8
12 0 8 148.92 6.59 12.67 286.6
14 0 8 303.73 9.45 17.39 149.7
16 0 8 125.39 7.43 11.49 295.2
18 0 8 293.59 13.79 16.78 40.9
20 0 8 0.00 3.88 0.77 162.1
22 0 8 123.97 10.09 11.89 266.8
24 0 8 148.73 16.67 11.45 238.7
0 1 8 388.25 8.55 20.03 256.6
1 1 8 148.76 3.73 12.34 226.8
2 1 8 17.51 1.86 4.03 250.0
3 1 8 167.73 3.75 13.17 281.5
4 1 8 109.37 3.15 10.03 334.8
5 1 8 292.07 4.77 17.57 308.2
6 1 8 531.92 7.05 23.81 38.8
7 1 8 331.17 6.42 18.75 105.9
8 1 8 162.18 4.05 12.79 235.6
9 1 8 12.14 1.97 3.68 319.5
10 1 8 206.07 6.07 14.79 272.4
11 1 8 265.31 7.33 16.37 300.9
12 1 8 87.41 4.93 9.19 75.6
13 1 8 41.63 3.32 6.64 126.9
14 1 8 350.72 9.44 18.82 69.3
15 1 8 96.89 5.56 9.45 295.1
16 1 8 61.31 5.62 7.90 276.0
17 1 8 101.60 5.64 9.98 1.0
18 1 8 245.24 10.38 15.23 262.3
19 1 8 72.78 7.07 7.97 265.6
20 1 8 31.62 5.27 4.89 210.9
21 1 8 50.95 7.93 6.23 245.5
22 1 8 38.31 5.60 5.48 86.0
23 1 8 0.59 3.79 1.88 261.1
24 1 8 18.43 7.46 4.51 51.5
25 1 8 125.24 11.81 10.24 37.5
26 1 8 92.65 11.20 8.38 226.4
27 1 8 7.84 6.74 0.55 325.1
0 2 8 129.60 5.09 11.55 52.2
1 2 8 247.58 5.71 16.10 98.9
2 2 8 6.17 1.59 2.81 327.1
3 2 8 71.00 3.08 8.75 51.8
4 2 8 392.82 7.28 20.05 230.5
5 2 8 99.21 4.16 10.28 359.4
6 2 8 112.05 4.31 11.36 59.4
7 2 8 395.54 11.48 19.84 204.9
8 2 8 126.34 6.10 11.12 47.6
9 2 8 21.80 3.02 5.03 105.7
10 2 8 33.77 3.41 5.90 82.9
11 2 8 71.94 6.47 8.67 66.2
12 2 8 0.00 2.34 0.23 260.6
13 2 8 24.66 3.39 5.46 76.6
14 2 8 26.61 3.95 4.95 261.0
15 2 8 113.18 7.16 10.64 242.9
16 2 8 23.55 4.01 3.95 251.2
17 2 8 40.94 5.35 5.52 270.1
18 2 8 0.84 3.62 1.25 3.0
19 2 8 34.24 5.08 5.00 96.7
20 2 8 7.04 3.56 3.17 47.5
21 2 8 129.24 7.15 10.63 97.7
22 2 8 20.68 5.06 5.42 225.4
23 2 8 1.21 4.89 2.08 340.1
24 2 8 18.75 6.34 3.39 259.0
25 2 8 103.52 14.43 9.19 263.2
0 3 8 0.00 4.56 0.73 257.9
1 3 8 23.60 5.18 3.78 237.4
2 3 8 9.21 3.52 3.51 150.6
3 3 8 72.53 5.63 8.51 243.3
4 3 8 16.49 4.48 4.32 209.4
5 3 8 82.95 6.46 9.53 23.6
6 3 8 2.72 2.67 1.98 139.6
7 3 8 199.62 6.61 13.55 82.5
8 3 8 9.61 2.89 3.64 71.7
9 3 8 16.18 3.79 4.30 87.1
10 3 8 27.99 3.67 5.60 191.2
11 3 8 175.78 6.65 13.39 262.1
12 3 8 3.09 3.39 1.75 32.0
13 3 8 16.34 4.26 3.34 238.6
14 3 8 52.24 5.47 7.21 38.9
15 3 8 65.66 6.27 7.00 29.6
16 3 8 33.84 6.03 6.52 137.6
17 3 8 52.44 7.55 6.95 55.6
18 3 8 36.63 5.53 5.50 253.0
19 3 8 5.43 5.14 2.25 238.5
20 3 8 7.34 5.23 3.53 78.5
21 3 8 16.78 5.82 2.67 252.6
0 4 8 14.04 9.32 3.64 257.0
1 4 8 89.64 17.41 9.92 74.5
2 4 8 13.69 6.92 3.47 336.3
3 4 8 16.84 7.03 3.65 348.7
4 4 8 1.35 4.18 1.62 194.3
5 4 8 5.29 4.40 2.33 250.6
6 4 8 16.71 4.52 4.68 113.0
7 4 8 18.85 4.39 4.30 237.7
8 4 8 2.73 3.82 3.08 293.7
9 4 8 4.02 3.91 1.32 36.1
10 4 8 12.45 5.07 2.73 267.2
11 4 8 19.75 6.54 4.05 82.3
12 4 8 0.26 4.25 0.88 74.7
2 0 9 615.28 16.01 25.43 119.3
4 0 9 638.92 13.71 25.32 103.5
6 0 9 639.77 20.39 25.19 257.1
8 0 9 26.16 3.25 5.57 348.9
10 0 9 89.22 4.80 9.27 173.5
12 0 9 183.83 12.45 13.79 94.5
14 0 9 148.18 8.22 11.68 191.2
16 0 9 166.12 8.82 12.76 35.9
18 0 9 72.41 7.32 8.50 316.0
20 0 9 381.59 17.96 19.77 135.0
22 0 9 84.30 13.69 8.48 102.8
1 1 9 26.35 2.23 5.35 142.9
2 1 9 92.55 3.38 9.70 303.8
3 1 9 90.45 3.42 9.89 150.5
4 1 9 20.50 2.08 5.19 269.7
5 1 9 546.85 7.96 23.50 273.2
6 1 9 88.90 3.14 9.17 144.3
7 1 9 26.43 2.16 5.08 331.0
8 1 9 183.75 5.05 13.58 130.6
9 1 9 113.12 4.33 10.72 183.2
10 1 9 180.42 5.77 13.41 324.4
11 1 9 22.89 3.04 5.66 96.9
12 1 9 222.05 6.30 15.00 298.8
13 1 9 51.84 3.48 6.72 265.7
14 1 9 95.62 7.39 9.49 133.9
15 1 9 44.19 5.85 6.32 50.5
16 1 9 206.59 9.21 14.61 66.1
17 1 9 2.63 3.03 2.86 257.3
18 1 9 3.61 3.21 0.66 344.1
19 1 9 59.66 7.10 7.17 134.5
20 1 9 92.06 7.16 9.02 301.1
21 1 9 9.86 4.05 3.84 323.0
22 1 9 16.38 7.29 4.51 287.1
23 1 9 36.49 8.19 5.70 303.3
24 1 9 64.59 10.14 7.12 76.5
25 1 9 6.58 6.84 2.98 117.3
26 1 9 143.97 13.17 11.86 143.6
1 2 9 116.62 4.30 10.60 309.3
2 2 9 106.68 4.50 10.46 124.0
3 2 9 18.36 2.52 4.57 136.5
4 2 9 18.67 2.39 4.81 275.1
5 2 9 22.43 2.72 4.28 112.1
6 2 9 92.22 4.18 9.51 238.1
7 2 9 16.15 2.65 3.61 298.4
8 2 9 55.28 3.68 7.16 300.6
9 2 9 209.26 6.22 14.44 317.4
10 2 9 29.42 3.26 5.67 126.0
11 2 9 0.00 2.30 2.20 273.8
12 2 9 39.03 4.42 6.44 110.7
13 2 9 123.27 5.79 10.82 130.7
14 2 9 3.47 2.88 1.47 314.1
15 2 9 7.00 3.33 2.34 7.1
16 2 9 143.25 9.27 11.67 316.8
17 2 9 48.35 5.15 6.75 260.3
18 2 9 9.04 3.79 3.10 209.0
19 2 9 66.46 6.21 8.26 294.3
20 2 9 8.86 5.74 2.82 134.2
21 2 9 9.33 5.66 4.02 181.2
22 2 9 6.07 6.77 2.89 340.4
23 2 9 88.01 8.01 8.63 120.3
1 3 9 132.82 7.57 10.97 137.8
2 3 9 8.24 4.60 2.43 302.1
3 3 9 55.69 6.93 7.53 315.1
4 3 9 10.22 4.33 3.68 176.7
5 3 9 135.01 6.72 10.78 274.4
6 3 9 31.81 4.50 5.47 146.6
7 3 9 18.42 3.88 4.41 61.3
8 3 9 10.20 3.54 2.39 353.2
9 3 9 97.46 6.17 9.47 138.6
10 3 9 9.14 3.63 2.89 177.1
11 3 9 32.60 4.25 5.62 53.4
12 3 9 13.84 3.49 3.61 192.7
13 3 9 51.45 4.70 6.62 267.1
14 3 9 24.77 4.35 4.36 300.2
15 3 9 73.15 6.54 7.90 306.4
16 3 9 19.81 4.90 4.26 65.9
17 3 9 6.84 4.49 3.83 198.3
18 3 9 0.17 4.93 1.62 152.4
19 3 9 45.48 14.37 6.39 121.8
1 4 9 5.06 6.82 2.28 284.6
2 4 9 12.82 7.75 3.89 357.9
3 4 9 9.30 7.20 2.80 159.0
4 4 9 19.44 7.99 3.70 279.9
5 4 9 19.62 7.79 3.70 118.4
6 4 9 24.54 6.01 4.74 121.6
7 4 9 7.45 4.99 2.23 279.1
8 4 9 1.49 4.15 2.00 156.0
0 0 10 253.20 11.59 16.08 337.9
2 0 10 142.70 6.51 12.19 334.6
4 0 10 124.30 5.97 11.11 39.5
6 0 10 889.45 22.12 29.95 152.6
8 0 10 596.58 13.94 24.46 3.6
10 0 10 334.15 10.37 18.33 16.0
12 0 10 191.17 7.99 13.62 185.6
14 0 10 130.37 8.11 11.00 212.1
16 0 10 62.64 6.74 8.03 45.6
18 0 10 109.11 8.36 10.45 345.1
20 0 10 7.25 6.29 3.03 290.3
22 0 10 11.68 10.92 5.32 195.3
24 0 10 28.14 12.88 6.28 163.7
0 1 10 501.10 12.12 22.88 185.9
1 1 10 61.30 3.43 7.71 194.2
2 1 10 0.00 1.79 1.61 308.0
3 1 10 46.60 3.72 6.86 141.8
4 1 10 444.11 7.95 21.33 354.9
5 1 10 193.92 5.14 14.17 105.9
6 1 10 10.45 2.05 3.55 131.7
7 1 10 247.80 5.31 15.54 338.8
8 1 10 86.58 4.11 9.40 162.1
9 1 10 67.47 4.10 8.06 200.0
10 1 10 29.28 3.63 5.63 168.9
11 1 10 40.57 3.57 6.20 167.5
12 1 10 19.93 3.09 4.53 63.3
13 1 10 8.54 2.82 2.92 332.5
14 1 10 72.80 4.60 8.03 304.1
15 1 10 25.27 4.33 4.51 99.6
16 1 10 65.61 6.40 7.81 51.5
17 1 10 21.19 4.07 4.07 19.9
18 1 10 45.21 5.75 6.23 172.3
19 1 10 12.94 4.17 4.40 110.5
20 1 10 4.11 6.35 2.26 183.8
21 1 10 38.20 8.47 5.72 195.5
22 1 10 72.12 10.36 8.25 347.7
23 1 10 3.47 7.11 1.74 81.4
24 1 10 100.39 12.19 8.45 330.5
0 2 10 26.27 6.32 5.45 36.6
1 2 10 37.87 4.79 6.02 347.7
2 2 10 36.77 3.84 5.96 267.3
3 2 10 87.75 5.08 9.48 2.0
4 2 10 1.74 2.67 2.40 103.3
5 2 10 35.37 3.48 6.05 90.5
6 2 10 29.23 3.14 5.31 193.3
7 2 10 100.93 5.08 9.27 198.3
8 2 10 5.18 2.56 1.80 264.8
9 2 10 12.06 2.86 3.70 224.9
10 2 10 42.71 3.82 6.58 334.1
11 2 10 187.91 8.14 13.30 20.0
12 2 10 0.00 2.77 2.06 103.1
13 2 10 40.76 4.33 5.63 330.9
14 2 10 196.50 8.26 13.91 147.8
15 2 10 63.16 5.91 7.37 126.2
16 2 10 9.55 4.08 2.99 315.4
17 2 10 10.89 4.46 2.14 228.7
18 2 10 60.51 6.99 7.39 16.4
19 2 10 29.91 6.56 5.13 6.8
20 2 10 0.00 7.81 2.29 284.4
21 2 10 47.15 9.34 5.19 334.5
0 3 10 14.59 6.42 3.00 53.6
1 3 10 77.40 6.72 7.94 198.3
2 3 10 0.00 4.06 1.11 290.6
3 3 10 28.64 6.14 6.40 134.3
4 3 10 37.58 6.55 5.63 330.5
5 3 10 1.92 3.63 1.96 240.4
6 3 10 1.36 3.80 1.80 178.1
7 3 10 94.55 6.74 8.98 341.7
8 3 10 16.15 4.54 3.52 111.2
9 3 10 7.35 5.09 2.95 171.5
10 3 10 0.00 3.92 1.17 113.9
11 3 10 31.14 5.40 5.76 183.2
12 3 10 8.74 4.77 2.42 43.2
13 3 10 41.38 6.05 5.88 151.5
14 3 10 6.23 5.02 2.14 156.2
15 3 10 18.58 7.48 5.07 358.7
16 3 10 39.69 6.84 5.27 262.2
2 0 11 53.28 4.54 7.54 97.5
4 0 11 196.26 7.73 14.05 318.2
6 0 11 125.90 6.45 11.11 216.8
8 0 11 118.05 7.59 10.63 243.8
10 0 11 159.95 15.02 12.17 82.7
12 0 11 138.33 7.43 12.16 35.0
14 0 11 12.12 4.82 2.71 249.3
16 0 11 110.26 8.37 10.67 210.6
18 0 11 7.02 8.70 2.11 248.8
20 0 11 115.91 18.10 9.96 36.1
22 0 11 38.20 14.48 5.79 34.0
1 1 11 16.52 2.54 4.27 16.3
2 1 11 159.09 4.92 12.48 218.6
3 1 11 41.60 2.99 6.37 330.1
4 1 11 155.21 4.89 12.49 218.5
5 1 11 35.41 3.02 5.72 145.6
6 1 11 127.58 5.03 11.31 15.4
7 1 11 47.66 3.66 6.98 1.1
8 1 11 42.15 3.66 6.43 80.6
9 1 11 83.82 4.25 9.64 79.9
10 1 11 33.44 4.05 5.88 245.6
11 1 11 3.69 2.89 2.13 347.5
12 1 11 143.26 6.37 11.82 213.3
13 1 11 56.02 4.64 6.48 267.8
14 1 11 43.00 4.42 5.69 6.3
15 1 11 20.54 3.84 4.22 272.3
16 1 11 55.92 5.53 6.73 116.5
17 1 11 5.30 4.26 1.79 129.3
18 1 11 23.53 6.26 4.29 52.8
19 1 11 27.34 9.11 5.55 26.0
20 1 11 59.14 10.48 7.12 245.6
21 1 11 0.00 6.41 1.76 255.1
1 2 11 92.94 6.70 9.44 237.7
2 2 11 64.89 7.86 8.62 41.6
3 2 11 4.78 3.79 2.65 172.3
4 2 11 19.26 4.43 3.59 162.0
5 2 11 214.28 11.28 13.82 39.3
6 2 11 27.76 4.53 5.26 242.6
7 2 11 5.74 3.28 2.80 260.0
8 2 11 2.65 3.05 2.83 219.6
9 2 11 81.63 4.81 8.29 246.3
10 2 11 8.31 3.05 2.92 39.0
11 2 11 30.81 3.87 5.97 189.0
12 2 11 25.78 4.23 4.08 2.5
13 2 11 105.07 7.15 9.15 13.1
14 2 11 18.63 4.09 3.86 338.1
15 2 11 17.92 4.15 3.66 132.0
16 2 11 86.30 6.58 8.49 166.1
17 2 11 10.44 5.70 2.97 30.3
18 2 11 1.83 5.42 3.18 52.4
1 3 11 19.61 7.94 4.61 51.3
2 3 11 15.86 7.23 2.73 225.9
3 3 11 17.14 7.58 4.21 248.5
4 3 11 9.71 6.84 3.51 63.7
5 3 11 27.52 8.33 4.20 227.9
6 3 11 38.78 9.24 5.76 291.9
7 3 11 5.80 5.16 3.08 328.4
8 3 11 0.00 4.49 0.77 234.8
9 3 11 56.04 8.13 7.26 45.8
10 3 11 7.91 4.80 1.54 126.4
11 3 11 1.34 4.93 1.88 4.1
12 3 11 8.14 5.05 1.26 55.7
0 0 12 310.88 14.17 18.12 291.4
2 0 12 0.00 3.00 1.37 121.2
4 0 12 392.40 20.93 19.49 121.9
6 0 12 31.84 4.90 6.02 325.5
8 0 12 211.41 10.53 14.28 238.5
10 0 12 1.47 5.47 2.08 297.9
12 0 12 11.51 4.90 3.24 97.7
14 0 12 92.61 10.22 9.67 104.5
16 0 12 0.00 8.56 2.68 159.8
18 0 12 0.00 9.26 2.96 301.8
20 0 12 46.27 14.14 5.38 291.6
0 1 12 21.53 4.04 5.05 75.7
1 1 12 6.86 2.42 1.50 169.9
2 1 12 68.63 4.17 8.60 41.1
3 1 12 11.30 2.96 3.65 144.2
4 1 12 13.37 3.22 4.28 177.2
5 1 12 21.00 5.06 3.96 339.0
6 1 12 170.68 6.61 12.82 283.1
7 1 12 49.67 5.78 6.91 243.1
8 1 12 117.52 6.36 10.71 114.6
9 1 12 19.11 3.99 3.93 19.9
10 1 12 115.03 6.65 10.61 99.0
11 1 12 86.16 5.55 8.28 102.2
12 1 12 7.84 3.53 4.18 301.9
13 1 12 39.90 5.01 5.32 145.2
14 1 12 74.17 6.06 7.77 269.8
15 1 12 32.86 5.86 6.55 288.8
16 1 12 0.00 4.83 0.72 141.2
17 1 12 0.00 5.01 1.04 54.1
18 1 12 46.65 7.79 7.18 110.4
0 2 12 74.08 16.94 8.33 292.1
1 2 12 32.50 5.26 5.32 287.7
2 2 12 6.16 4.45 2.47 351.5
3 2 12 41.98 5.87 7.05 227.9
4 2 12 62.06 6.38 7.97 81.9
5 2 12 5.07 5.70 1.73 279.7
6 2 12 3.33 6.34 2.21 138.0
7 2 12 162.60 14.30 12.20 110.2
8 2 12 0.00 8.49 1.45 236.7
9 2 12 12.76 5.59 4.31 300.3
10 2 12 1.65 4.13 1.18 282.1
11 2 12 36.03 5.53 5.08 298.1
12 2 12 19.30 5.36 4.51 173.4
13 2 12 8.28 4.63 3.39 217.2
14 2 12 2.31 7.50 4.30 19.5
15 2 12 6.87 6.06 2.37 205.5
0 3 12 0.00 8.98 0.74 139.5
1 3 12 28.28 12.28 6.18 124.4
2 3 12 4.37 7.52 0.62 304.9
3 3 12 47.39 12.59 7.02 119.5
4 3 12 27.75 8.80 3.57 244.4
5 3 12 20.58 10.50 2.42 298.0
2 0 13 63.79 5.63 8.21 332.6
4 0 13 60.29 7.76 7.63 322.3
6 0 13 58.51 8.04 7.41 121.8
8 0 13 87.22 7.71 9.58 192.3
10 0 13 26.93 6.05 5.36 332.2
12 0 13 186.11 13.50 13.39 325.8
14 0 13 62.12 14.37 5.84 135.4
16 0 13 22.55 12.07 4.68 207.1
1 1 13 12.47 3.82 3.80 6.7
2 1 13 50.35 5.03 6.76 189.9
3 1 13 20.35 3.64 5.25 204.8
4 1 13 26.80 3.96 5.19 66.4
5 1 13 17.92 3.57 3.86 161.3
6 1 13 91.85 5.61 9.86 319.1
7 1 13 0.00 3.95 1.16 272.2
8 1 13 8.71 4.44 2.35 330.1
9 1 13 30.01 5.41 4.52 336.7
10 1 13 20.87 5.22 5.02 183.2
11 1 13 15.39 4.92 3.09 300.3
12 1 13 33.18 6.93 5.70 110.2
13 1 13 40.61 7.27 5.37 118.1
14 1 13 7.36 5.16 1.49 89.4
15 1 13 4.93 6.05 1.74 179.6
1 2 13 4.06 6.82 0.56 141.3
2 2 13 35.29 12.45 6.08 303.0
3 2 13 38.11 9.26 6.22 66.4
4 2 13 33.32 8.87 5.16 316.3
5 2 13 56.46 10.30 7.63 306.2
6 2 13 15.02 7.96 3.99 127.0
7 2 13 25.18 11.80 5.23 107.6
8 2 13 6.77 13.78 1.18 223.4
9 2 13 35.45 9.36 5.68 152.9
10 2 13 0.00 6.62 0.53 166.8
0 0 14 0.00 5.71 1.86 232.1
2 0 14 40.43 5.47 5.85 143.0
4 0 14 45.06 6.75 6.52 359.2
6 0 14 59.11 9.13 6.80 46.7
8 0 14 20.36 7.67 5.02 215.3
10 0 14 91.29 10.82 8.77 187.7
0 1 14 70.09 14.51 8.71 45.5
1 1 14 0.00 6.43 2.21 40.4
2 1 14 1.93 6.66 1.00 149.1
3 1 14 16.76 7.67 3.90 2.0
4 1 14 60.53 16.50 7.64 228.7
5 1 14 7.42 8.00 3.22 162.5
6 1 14 17.43 6.29 4.10 161.0
7 1 14 14.90 5.94 3.61 227.1
8 1 14 57.72 8.08 7.74 344.9
9 1 14 1.73 5.46 0.76 333.7
 
